# Supplementary material for: Biogenic ZnO-CuO Nanocomposites Synthesised Using Salvia africana Luteus Increased the Radiosensitising Effect of Proton Irradiation in MCF7 Breast Cancer Cells
Source: Nanomaterials (Basel). 2026 Jun 23;16(13):789. doi: 10.3390/nano16130789 (PMC13362710; doi:10.3390/nano16130789)
Supplement: Supplementary file 1 [file nanomaterials-16-00789-s001.zip]

Archive with 12 entries (10 files):
- Supplementary information_nanomaterils.pdf
- VIDEO/
- VIDEO/.DS_Store
- VIDEO/wetransfer_movie-s1-zno-4-h-low-avi_2026-04-11_0842/
- VIDEO/wetransfer_movie-s1-zno-4-h-low-avi_2026-04-11_0842/.DS_Store
- VIDEO/wetransfer_movie-s1-zno-4-h-low-avi_2026-04-11_0842/S1.m4v
- VIDEO/wetransfer_movie-s1-zno-4-h-low-avi_2026-04-11_0842/S2.m4v
- VIDEO/wetransfer_movie-s1-zno-4-h-low-avi_2026-04-11_0842/S3.m4v
- VIDEO/wetransfer_movie-s1-zno-4-h-low-avi_2026-04-11_0842/S4.m4v
- VIDEO/wetransfer_movie-s1-zno-4-h-low-avi_2026-04-11_0842/S5.m4v
- VIDEO/wetransfer_movie-s1-zno-4-h-low-avi_2026-04-11_0842/S6.m4v
- .DS_Store
